# Supplementary material for: Immobilization of Silver Nanoparticles with Defensive Gum of Moringa oleifera for Antibacterial Efficacy Against Resistant Bacterial Species from Human Infections
Source: Pharmaceuticals (Basel). 2024 Nov 18;17(11):1546. doi: 10.3390/ph17111546 (PMC11597128; doi:10.3390/ph17111546)
Supplement: Supplementary file 1 [file pharmaceuticals-17-01546-s001.zip]

Archive with 1 entries (1 files):
- pharmaceuticals-3228584-supplementary.pdf
